# Supplementary material for: Caloric restriction reduces trabecular bone loss during aging and improves bone marrow adipocyte endocrine function in male mice
Source: Front Endocrinol (Lausanne). 2024 Jun 5;15:1394263. doi: 10.3389/fendo.2024.1394263 (PMC11188307; doi:10.3389/fendo.2024.1394263)
Supplement: Supplementary file 3 [file Table_2.xlsx]

## Sheet: Suppl Table 2
	Ad libitum young																				CR young
	Proximal BMAT						Diaphyseal BMAT						Distal BMAT								Proximal BMAT						Diaphyseal BMAT						Distal BMAT
	1	2	3	4	mean	SD	1	2	3	4	mean	SD	1	2	3	4	mean	SD			1	2	3	4	mean	SD	1	2	3	4	mean	SD	1	2	3	4	mean	SD
C14:0	1.92	1.57	1.71	1.45	1.6625	0.201887	1.78	1.83	1.83	1.79	1.8075	0.0262996	1.43	1.41	1.42	1.39	1.4125	0.0170783		C14:0	1.49	1.49	1.54	1.49	1.5025	0.025	1.61	1.43	1.66	1.57	1.5675	0.0987843	1.64	1.32	1.69	1.74	1.5975	0.189451
C15:0	0.37	0.31	0.31	0.27	0.315	0.0412311	0.32	0.39	0.38	0.32	0.3525	0.0377492	0.24	0.25	0.26	0.24	0.2475	0.00957427		C15:0	0.18	0.18	0.23	0.2	0.1975	0.0236291	0.29	0.22	0.3	0.24	0.2625	0.0386221	0.27	0.24	0.27	0.26	0.26	0.0141421
C16:0	35.78	31.97	33.72	30.27	32.935	2.36246	40.44	37.04	37.21	37.31	38	1.63048	25.33	21.91	28.31	23.76	24.8275	2.70996		C16:0	23.87	24.37	27.24	26.15	25.4075	1.56521	31.22	25.11	36.13	26.34	29.7	5.03365	21.51	20.54	25.17	22.2	22.355	1.99637
C16:1n7c	5.49	5.73	5.24	5.82	5.57	0.260384	3.87	4.62	4.19	4.39	4.2675	0.317949	10.51	11.41	7.1	10.15	9.7925	1.87158		C16:1n7c	9.73	8.69	7.98	9.22	8.905	0.74871	7.42	8.89	4.87	10.03	7.8025	2.22787	12.99	10.93	10.33	13.86	12.0275	1.67038
C17:0	0.51	0.44	0.48	0.4	0.4575	0.0478714	0.55	0.56	0.52	0.45	0.52	0.0496655	0.25	0.24	0.37	0.28	0.285	0.0591608		C17:0	0.17	0.18	0.27	0.23	0.2125	0.0464579	0.4	0.22	0.5	0.27	0.3475	0.126853	0.23	0.2	0.28	0.2	0.2275	0.0377492
C18:0	27.21	23.84	24.83	22.75	24.6575	1.90192	33.47	29.46	29.21	29.74	30.47	2.01168	16.21	12.27	20.91	14.48	15.9675	3.66839		C18:0	11.15	9.96	15.74	13.67	12.63	2.5867	21.22	12.81	28.79	13.78	19.15	7.44417	10.96	10.05	14.1	9.91	11.255	1.95296
C18:1n9c	14.18	17.28	16.04	19.16	16.665	2.09516	9.27	12.81	12.88	13.15	12.0275	1.84417	23.39	26.67	22.12	25.91	24.5225	2.1285		C18:1n9c	29.7	31.01	25.4	27.29	28.35	2.49828	20.51	27.98	14.62	26.8	22.4775	6.17988	28.07	31.3	26.47	28.17	28.5025	2.02111
C18:1n7c	1.36	1.65	1.47	1.77	1.5625	0.182825	0.95	1.06	1.1	1.09	1.05	0.0687992	2.07	2.34	1.86	2.3	2.1425	0.222767		C18:1n7c	2.11	2.04	1.99	1.89	2.0075	0.0925113	1.62	2.04	1.31	1.84	1.7025	0.312876	2.03	2.17	2.05	1.97	2.055	0.083865
C18:2n6t	0.1	0.08	0.08	0.09	0.0875	0.00957427	0.14	0.1	0.11	0.09	0.11	0.0216025	0.07	0.05	0.08	0.07	0.0675	0.0125831		C18:2n6t	0.04	0.03	0.06	0.04	0.0425	0.0125831	0.07	0.05	0.12	0.07	0.0775	0.0298608	0.04	0.04	0.06	0.04	0.045	0.01
C18:2n6c	9.65	12.9	11.75	13.67	11.9925	1.74964	6.56	9.2	9.42	8.69	8.4675	1.30791	17.38	20.09	14.71	18.12	17.575	2.22624		C18:2n6c	17.69	18.41	15.54	16.39	17.0075	1.28681	11.92	17.12	8.67	15.59	13.325	3.79365	18.71	20.1	16.48	18.39	18.42	1.4912
C20:0	0.47	0.37	0.4	0.38	0.405	0.0450925	0.48	0.46	0.46	0.43	0.4575	0.0206155	0.25	0.22	0.36	0.25	0.27	0.0616441		C20:0	0.18	0.17	0.25	0.23	0.2075	0.0386221	0.33	0.19	0.45	0.25	0.305	0.112398	0.19	0.18	0.25	0.18	0.2	0.033665
C18:3n6	0.06	0.08	0.06	0.08	0.07	0.011547	0.05	0.06	0.06	0.06	0.0575	0.005	0.07	0.08	0.06	0.07	0.07	0.00816497		C18:3n6	0.08	0.07	0.07	0.06	0.07	0.00816497	0.06	0.07	0.07	0.06	0.065	0.0057735	0.07	0.06	0.05	0.06	0.06	0.00816497
C18:3n3	0.45	0.56	0.54	0.56	0.5275	0.0525198	0.31	0.4	0.44	0.36	0.3775	0.0556028	0.81	0.91	0.6	0.86	0.795	0.13626		C18:3n3	0.88	0.84	0.67	0.77	0.79	0.0920145	0.57	0.75	0.35	0.76	0.6075	0.192592	1.06	0.89	0.8	1.06	0.9525	0.129454
C20:1n9	0.23	0.31	0.28	0.34	0.29	0.0469042	0.21	0.26	0.26	0.27	0.25	0.0270801	0.37	0.43	0.39	0.41	0.4	0.0258199		C20:1n9	0.39	0.42	0.37	0.37	0.3875	0.0236291	0.28	0.37	0.25	0.35	0.3125	0.0567891	0.39	0.42	0.46	0.39	0.415	0.0331662
C20:2n6	0.2	0.21	0.21	0.26	0.22	0.0270801	0.11	0.13	0.16	0.12	0.13	0.0216025	0.17	0.18	0.18	0.19	0.18	0.00816497		C20:2n6	0.21	0.18	0.22	0.17	0.195	0.0238048	0.17	0.18	0.18	0.17	0.175	0.0057735	0.16	0.17	0.16	0.15	0.16	0.00816497
C20:3n6	0.25	0.28	0.26	0.27	0.265	0.0129099	0.21	0.26	0.26	0.21	0.235	0.0288675	0.19	0.22	0.24	0.21	0.215	0.0208167		C20:3n6	0.19	0.17	0.23	0.17	0.19	0.0282843	0.24	0.22	0.28	0.19	0.2325	0.0377492	0.16	0.16	0.16	0.13	0.1525	0.015
C20:4n6	0.77	1.25	1.28	1.2	1.125	0.238956	0.46	0.5	0.6	0.59	0.5375	0.0684957	0.55	0.56	0.42	0.54	0.5175	0.0655108		C20:4n6	0.96	0.85	1.12	0.75	0.92	0.158535	0.96	1.26	0.6	0.79	0.9025	0.280045	0.5	0.47	0.42	0.42	0.4525	0.0394757
C20:5n3	0	0	0	0	0	0	0	0	0	0	0	0	0	0	0	0	0	0		C20:5n3	0	0	0	0	0	0	0	0	0	0	0	0	0	0	0	0	0	0
C22:4n6	0.25	0.29	0.32	0.29	0.2875	0.0287228	0.3	0.29	0.32	0.3	0.3025	0.0125831	0.15	0.14	0.18	0.18	0.1625	0.0206155		C22:4n6	0.15	0.13	0.22	0.15	0.1625	0.0394757	0.26	0.17	0.26	0.2	0.2225	0.045	0.13	0.11	0.13	0.11	0.12	0.011547
C22:5n6	0.04	0.04	0.05	0.04	0.0425	0.005	0.05	0.06	0.06	0.06	0.0575	0.005	0.02	0.02	0.02	0.03	0.0225	0.005		C22:5n6	0.03	0.03	0.04	0.03	0.0325	0.005	0.06	0.04	0.06	0.03	0.0475	0.015	0.03	0.03	0.03	0.03	0.03	0
C22:5n3	0.15	0.22	0.2	0.22	0.1975	0.0330404	0.12	0.1	0.12	0.12	0.115	0.01	0.11	0.14	0.09	0.13	0.1175	0.0221736		C22:5n3	0.2	0.19	0.22	0.18	0.1975	0.0170783	0.19	0.23	0.12	0.17	0.1775	0.0457347	0.18	0.14	0.15	0.14	0.1525	0.0189297
C22:6n3	0.56	0.65	0.75	0.7	0.665	0.081035	0.35	0.39	0.43	0.45	0.405	0.0443471	0.41	0.45	0.32	0.41	0.3975	0.055		C22:6n3	0.59	0.6	0.6	0.54	0.5825	0.0287228	0.6	0.66	0.4	0.5	0.54	0.11431	0.67	0.48	0.47	0.58	0.55	0.094163
Σ SFA	66.26	58.5	61.45	55.52	60.4325	4.57756	77.04	69.74	69.61	70.04	71.6075	3.62614	43.71	36.3	51.63	40.4	43.01	6.49694		Σ SFA	37.04	36.35	45.27	41.97	40.1575	4.22842	55.07	39.98	67.83	42.45	51.3325	12.8311	34.8	32.53	41.76	34.49	35.895	4.0371
Σ MUFA	21.26	24.97	23.03	27.09	24.0875	2.51044	14.3	18.75	18.43	18.9	17.595	2.20539	36.34	40.85	31.47	38.77	36.8575	4.03694		Σ MUFA	41.93	42.16	35.74	38.77	39.65	3.03101	29.83	39.28	21.05	39.02	32.295	8.68988	43.48	44.82	39.31	44.39	43	2.52263
Σ PUFA	12.38	16.48	15.42	17.29	15.3925	2.14935	8.52	11.39	11.87	10.96	10.685	1.49042	19.86	22.79	16.82	20.74	20.0525	2.4801		Σ PUFA	20.98	21.47	18.93	19.21	20.1475	1.26534	15.03	20.7	10.99	18.46	16.295	4.23613	21.67	22.61	18.85	21.07	21.05	1.59775
	Ad libitum aged																				CR aged
	Proximal BMAT						Diaphyseal BMAT						Distal BMAT								Proximal BMAT					Diaphyseal BMAT					Distal BMAT
	1	2	3	4	mean	SD	1	2	3	4	mean	SD	1	2	3	4	mean	SD			1	2	3	mean	SD	1	2	3	mean	SD	1	2	3	mean	SD
C14:0	1.76	1.49	1.4	1.53	1.545	0.153297	1.77	1.62	1.55	1.7	1.66	0.0955685	1.16	1.18	1.3	1.31	1.2375	0.078475		C14:0	1.69	1.78	1.66	1.71	0.06245	1.82	1.79	1.86	1.82333	0.0351188	1.85	1.48	1.47	1.6	0.216564
C15:0	0.26	0.24	0.25	0.23	0.245	0.0129099	0.35	0.34	0.27	0.33	0.3225	0.0359398	0.22	0.22	0.23	0.19	0.215	0.0173205		C15:0	0.18	0.22	0.24	0.213333	0.0305505	0.32	0.3	0.38	0.333333	0.0416333	0.29	0.23	0.2	0.24	0.0458258
C16:0	36.09	22.78	26.89	25.15	27.7275	5.82392	36.36	34.79	34.15	40.44	36.435	2.82683	20.75	18.89	20.39	19.56	19.8975	0.836316		C16:0	24.54	25.7	27.04	25.76	1.25108	31.05	31.05	34.2	32.1	1.81865	22.94	20.67	24.23	22.6133	1.80234
C16:1n7c	6.91	9.64	8.51	9.78	8.71	1.32788	6	5.12	6.2	3.48	5.2	1.23892	11.03	10.6	11.81	11.33	11.1925	0.509141		C16:1n7c	12.06	9.36	8.12	9.84667	2.01458	10.38	7.64	5.58	7.86667	2.40801	15.06	11.47	8.31	11.6133	3.37728
C17:0	0.43	0.25	0.33	0.29	0.325	0.0772442	0.43	0.44	0.42	0.46	0.4375	0.0170783	0.18	0.2	0.21	0.14	0.1825	0.030957		C17:0	0.16	0.22	0.28	0.22	0.06	0.33	0.37	0.46	0.386667	0.0665833	0.21	0.19	0.18	0.193333	0.0152753
C18:0	26.55	11.94	16.32	14.81	17.405	6.36156	26.78	26.76	25.79	33.72	28.2625	3.66755	10.57	9.26	10.49	10.13	10.1125	0.599687		C18:0	12.6	12.33	16.05	13.66	2.0742	21.53	21.28	25.6	22.8033	2.42521	11.4	9.91	14.13	11.8133	2.14015
C18:1n9c	14.43	26.86	24.18	25.4	22.7175	5.63257	15.14	15.92	16.76	9.9	14.43	3.0916	29.98	30.96	30.33	30.91	30.545	0.472899		C18:1n9c	26.24	27.36	23.92	25.84	1.75454	19.21	20.57	17.17	18.9833	1.7113	25.63	30.32	28.6	28.1833	2.3726
C18:1n7c	1.6	2.83	2.84	2.99	2.565	0.647482	1.52	1.67	2.02	1.14	1.5875	0.364543	3.06	3.37	3.57	3.36	3.34	0.210238		C18:1n7c	2.74	2.46	2.23	2.47667	0.255408	2.03	1.91	1.53	1.82333	0.261024	2.7	2.77	2.27	2.58	0.27074
C18:2n6t	0.11	0.04	0.05	0.06	0.065	0.0310913	0.1	0.1	0.09	0.09	0.095	0.0057735	0.04	0.04	0.05	0.02	0.0375	0.0125831		C18:2n6t	0.02	0.04	0.06	0.04	0.02	0.08	0.07	0.1	0.0833333	0.0152753	0.05	0.04	0.02	0.0366667	0.0152753
C18:2n6c	8.63	19.97	15.29	16.37	15.065	4.73363	8.74	10.43	9.95	6.27	8.8475	1.85965	19.59	21.92	18.46	19.75	19.93	1.44557		C18:2n6c	15.51	16.4	15.44	15.7833	0.535195	10.77	11.74	9.85	10.7867	0.94511	16.92	19.5	17.36	17.9267	1.38019
C20:0	0.35	0.19	0.25	0.22	0.2525	0.0694622	0.39	0.4	0.37	0.46	0.405	0.0387298	0.19	0.17	0.18	0.17	0.1775	0.00957427		C20:0	0.2	0.22	0.25	0.223333	0.0251661	0.31	0.33	0.4	0.346667	0.0472582	0.2	0.19	0.24	0.21	0.0264575
C18:3n6	0.06	0.08	0.06	0.07	0.0675	0.00957427	0.05	0.06	0.05	0.06	0.055	0.0057735	0.06	0.06	0.06	0.07	0.0625	0.005		C18:3n6	0.07	0.06	0.06	0.0633333	0.0057735	0.04	0.06	0.05	0.05	0.01	0.05	0.06	0.06	0.0566667	0.0057735
C18:3n3	0.4	0.87	0.67	0.66	0.65	0.1927	0.43	0.41	0.44	0.25	0.3825	0.0892095	0.82	0.86	0.79	0.81	0.82	0.0294392		C18:3n3	0.77	0.72	0.68	0.723333	0.0450925	0.53	0.49	0.43	0.483333	0.0503322	0.93	0.9	0.73	0.853333	0.107858
C20:1n9	0.27	0.42	0.4	0.36	0.3625	0.0665207	0.27	0.31	0.28	0.21	0.2675	0.0419325	0.59	0.54	0.44	0.52	0.5225	0.0623832		C20:1n9	0.38	0.45	0.46	0.43	0.043589	0.28	0.34	0.3	0.306667	0.0305505	0.41	0.58	0.66	0.55	0.127671
C20:2n6	0.14	0.2	0.2	0.15	0.1725	0.0320156	0.13	0.13	0.15	0.11	0.13	0.0163299	0.17	0.17	0.16	0.15	0.1625	0.00957427		C20:2n6	0.19	0.21	0.24	0.213333	0.0251661	0.15	0.17	0.18	0.166667	0.0152753	0.17	0.18	0.16	0.17	0.01
C20:3n6	0.21	0.2	0.22	0.22	0.2125	0.00957427	0.17	0.2	0.2	0.18	0.1875	0.015	0.19	0.2	0.19	0.18	0.19	0.00816497		C20:3n6	0.17	0.19	0.23	0.196667	0.0305505	0.16	0.17	0.18	0.17	0.01	0.14	0.15	0.11	0.133333	0.0208167
C20:4n6	0.72	0.87	0.94	0.79	0.83	0.0955685	0.54	0.52	0.54	0.47	0.5175	0.0330404	0.59	0.57	0.57	0.64	0.5925	0.0330404		C20:4n6	1.18	1.21	1.57	1.32	0.217025	0.36	0.81	0.83	0.666667	0.265769	0.35	0.51	0.54	0.466667	0.102144
C20:5n3	0	0	0	0	0	0	0	0	0	0	0	0	0	0	0	0	0	0		C20:5n3	0	0	0	0	0	0	0	0	0	0	0	0	0	0	0
C22:4n6	0.26	0.18	0.24	0.18	0.215	0.0412311	0.24	0.25	0.21	0.25	0.2375	0.0189297	0.13	0.14	0.14	0.1	0.1275	0.0189297		C22:4n6	0.11	0.21	0.22	0.18	0.0608276	0.16	0.22	0.25	0.21	0.0458258	0.1	0.11	0.07	0.0933333	0.0208167
C22:5n6	0.05	0.04	0.04	0.03	0.04	0.00816497	0.03	0.05	0.03	0.06	0.0425	0.015	0.03	0.03	0.03	0.03	0.03	0		C22:5n6	0.1	0.03	0.03	0.0533333	0.0404145	0.04	0.05	0.07	0.0533333	0.0152753	0.04	0.03	0.03	0.0333333	0.0057735
C22:5n3	0.17	0.21	0.22	0.17	0.1925	0.0262996	0.12	0.11	0.13	0.08	0.11	0.0216025	0.17	0.16	0.16	0.17	0.165	0.0057735		C22:5n3	0.31	0.2	0.29	0.266667	0.0585947	0.1	0.15	0.15	0.133333	0.0288675	0.12	0.15	0.15	0.14	0.0173205
C22:6n3	0.58	0.72	0.72	0.55	0.6425	0.0903235	0.43	0.37	0.41	0.34	0.3875	0.0403113	0.48	0.46	0.45	0.47	0.465	0.0129099		C22:6n3	0.76	0.63	0.91	0.766667	0.140119	0.35	0.5	0.42	0.423333	0.0750555	0.46	0.55	0.48	0.496667	0.0472582
Σ SFA	65.44	36.89	45.44	42.23	47.5	12.4691	66.08	64.35	62.55	77.11	67.5225	6.55214	33.07	29.92	32.8	31.5	31.8225	1.44167		Σ SFA	39.37	40.47	45.52	41.7867	3.27961	55.36	55.12	62.9	57.7933	4.42413	36.89	32.67	40.45	36.67	3.89466
Σ MUFA	23.21	39.75	35.93	38.53	34.355	7.59887	22.93	23.02	25.26	14.73	21.485	4.63051	44.66	45.47	46.15	46.12	45.6	0.700809		Σ MUFA	41.42	39.63	34.73	38.5933	3.46338	31.9	30.46	24.58	28.98	3.87794	43.8	45.14	39.84	42.9267	2.75582
Σ PUFA	11.22	23.34	18.6	19.19	18.0875	5.04082	10.88	12.53	12.11	8.07	10.8975	2.01083	22.23	24.57	21.01	22.37	22.545	1.48174		Σ PUFA	19.17	19.86	19.67	19.5667	0.356417	12.66	14.36	12.41	13.1433	1.06105	19.28	22.14	19.69	20.37	1.54651
